# Supplementary material for: Phenotypic Changes and Physiological Genetic Responses of Oryza sativa L. Roots Under Stress of Nanoplastics (NPs) and Cadmium (Cd) in Single and Combination Forms
Source: Genes (Basel). 2026 Jul 21;17(7):835. doi: 10.3390/genes17070835 (PMC13409897; doi:10.3390/genes17070835)
Supplement: Supplementary file 1 [file genes-17-00835-s001.zip]

Archive with 12 entries (12 files):
- Figure S1.jpg
- Figure S2 Comparison of Regional Distribution Map - Exons.zip
- Figure S3.png
- Figure S4.png
- Figure S5.tif
- Figure S6 Relative expression level.tif
- Table S1.pdf
- Table S2.pdf
- Table S3--Table S4.pdf
- Table S5.pdf
- Table S6.pdf
- Table S7 .pdf
